# Supplementary material for: Fine-scale associational effects: Single plant neighbours can alter susceptibility of focal plants to herbivores
Source: PLoS One. 2025 Aug 21;20(8):e0330572. doi: 10.1371/journal.pone.0330572 (PMC12370084; doi:10.1371/journal.pone.0330572)
Supplement: S1 File — (ZIP) [file pone.0330572.s001.zip]

Archive with 10 entries (10 files):
- Finnerty_etal_AIM2.R
- __MACOSX/._Finnerty_etal_AIM2.R
- Finnerty_etal_AIM1.csv
- __MACOSX/._Finnerty_etal_AIM1.csv
- Finnerty_etal_AIM1.R
- __MACOSX/._Finnerty_etal_AIM1.R
- Finnerty_etal_AIM2_Midpoints.csv
- __MACOSX/._Finnerty_etal_AIM2_Midpoints.csv
- Finnerty_etal_AIM2.csv
- __MACOSX/._Finnerty_etal_AIM2.csv
