# Supplementary material for: Fine-scale associational effects: Single plant neighbours can alter susceptibility of focal plants to herbivores
Source: PLoS One. 2025 Aug 21;20(8):e0330572. doi: 10.1371/journal.pone.0330572 (PMC12370084; doi:10.1371/journal.pone.0330572)
Supplement: S1 File — (ZIP) [file pone.0330572.s001.zip › Finnerty_etal_AIM2.R]

# START OF SCRIPT FOR FINNERTY ET_AL, AIM2 ####

# ***** 1. ORGANISE DATA ####

# Start with a clean environment

rm(list=ls()) 


# Load required packages

install.packages("knitr")
install.packages("coxme")  # for cox's regression - with nested random factors
install.packages("bbmle")
install.packages("betareg")
install.packages("broom") 
install.packages("car") # so can use ANOVA Type III SS
install.packages("carData")
install.packages("corrplot")
install.packages("Deducer")
install.packages("doBy")
install.packages("dplyr")
install.packages("faraway")
install.packages("Formula")
install.packages("ggplot2")
install.packages("glmmTMB") # for beta reg with random factors
install.packages("glm2")
install.packages("Hmisc") # for simple correlations
install.packages("lattice")
install.packages("lme4") # for GLMM
install.packages("lmerTest")
install.packages("magrittr")
install.packages("MASS")
install.packages("MCMCglmm")
install.packages("moments")
install.packages("multcomp") #for multiple pairsie comparisons
install.packages("nadiv")
install.packages("naniar") # to replace values with  NA
install.packages("psych")
install.packages("rptR") # for repeatability
install.packages("strucchange")
install.packages("survival") # for cox's regression (library(coxph))
install.packages("survminer")
install.packages("tidyverse")
install.packages("vegan")
install.packages("plotrix")
install.packages("reshape2")
install.packages("sciplot")
install.packages("visreg")
install.packages("PerformanceAnalytics")
install.packages("MuMIn")
install.packages("emmeans")
install.packages("jpeg")
install.packages("rlang")
install.packages('vctrs')

library(knitr)
library(betareg)
library(broom)
library(carData)
library(car) ### so can use ANOVA Type III SS
library(coxme) # for cox's regression - with nested random factors (from coxme package)
library(doBy)
library(dplyr)
library(effects)
library(faraway)
library(ggplot2)
library(Hmisc) # for simple correlations
library(lattice)
library(lme4) # for GLMM
library(lmtest)
library(lmerTest)
library(MASS)
library(MCMCglmm)
library(multcomp)
library(MuMIn)
library(nadiv)
library(nlme) # also for GLMM
library(plotrix)
library(psych)
library(reshape2)
library(rptR) # for repeatability
citation("rptR")
library(sciplot)
library(survival)
library(tidyverse)
tidyverse_update()
library(tidyr)
library(visreg)
library(Hmisc)
library(lme4)
library(lmerTest)
library(effects)
library(PerformanceAnalytics)
library(car)
library(tidyr)
library(lmtest)
library(MASS)
library(bbmle)
library(lattice)
library(MuMIn)
library(survminer)
library(emmeans)
library(jpeg)
library(dplyr)
library(magrittr)
library(rlang)
library(vctrs)

# Load in data

datafull <- read.csv("Finnerty_etal_AIM2.csv")

str(datafull) # shows the types of variables in the dataframe

# change treatment to Factor
datafull$Treatment <- factor(datafull$Treatment)
# change plotID to Factor
datafull$plotID <- factor(datafull$plotID)


#remove camera malfunctions etc.

datafull <- datafull %>% subset(Remove.fomr.analysis == 0)

# change zero proportion browsed to very near zero (for beta distribution)

datafull$BETA[datafull$BETA == 0.00000000] <- 0.000000001
datafull$BETA[datafull$BETA == 1.0000000] <- 0.9999999

# ALL LOOKS GOOD - MOVE ON TO TIME TO FIRST VISIT

# ***** 2. TIME TO FIRST VISIT (TTFV) ####

# Subset TTFV data, add Survival factor

datafull2 <- droplevels(datafull) 

datafull2$SurvObj <- with(datafull2, Surv(visit1timeCenDAYS, Visted01 == 1))

summary(datafull2)

# TTFV Survival Mixed Effects Cox Model 

TTFVMOD <- coxph(Surv(visit1timeCenDAYS, Visted01)~Treatment, na.action=na.omit, data=datafull2)

summary(TTFVMOD)

print(TTFVMOD) #exp(coef) ARE HAZARD RATIOS 

Anova(TTFVMOD) # This gives the overall effect of the treatment.

#reorder to get all pairwise - change 'ref' for Treatment

datafull2$Treatment = relevel(datafull2$Treatment, ref = "E. punc alone")

TTFVMOD2 <- coxph(Surv(visit1timeCenDAYS, Visted01)~Treatment,na.action=na.omit, data=datafull2)

print(TTFVMOD2) #exp(coef) ARE THE HAZARD RATIOS!!!!

#reorder

datafull2$Treatment = relevel(datafull2$Treatment, ref = "B.pinna x 5")

TTFVMOD3 <- coxph(Surv(visit1timeCenDAYS, Visted01)~Treatment,na.action=na.omit, data=datafull2)

print(TTFVMOD3) #exp(coef) ARE THE HAZARD RATIOS!!!!

#reorder

datafull2$Treatment = relevel(datafull2$Treatment, ref = "B.pinn x 1")

TTFVMOD3 <- coxph(Surv(visit1timeCenDAYS, Visted01)~Treatment,na.action=na.omit, data=datafull2)

print(TTFVMOD3) #exp(coef) ARE THE HAZARD RATIOS!!!!


# PLOT TTFV SURVIVAL CURVE USING GGPLOT

jpeg('FIGURE7(a).JPEG', units="cm", width=8, height=8, res=1500)

datafull2 <- datafull2 %>% 
  mutate(Treatment = factor(Treatment, levels = c('B.pinn x 1', 'B.pinna x 5','E. punc alone','E. punc alone + pots')))

fit <- survfit(Surv(visit1timeCenDAYS, Visted01) ~ Treatment, data = datafull2)

ggplottester <- ggsurvplot(fit, data = datafull2, conf.int = TRUE, pval=FALSE, size = 1, palette = c("forestgreen", "gray50", 'darkorange', 'darkorchid1'), 
                           conf.int.style=c("ribbon"),
                           conf.int.alpha = 0.1,
                           linetype = "solid", 
                           surv.median.line = "hv",
                           legend.title= "Treatment",
                           legend.labs=c('(1) B.pinnata x 1 (single neighbour)', '(2) B.pinnata x 5 (neighbourhood)', '(3) Untreated control (no neighbours)', '(4) Procedual control (pots with soil)'),
                           axes.offset = FALSE, #this allows to set axis starting at 0,0
                           xlim = c(0, 67),
                           break.x.by = 5,
                           ylim = c(0,1.05),
                           break.y.by = 0.25,
                           xlab = "Time (days)",
                           ylab = "Proportion of plots unvisited")

ggplottester$plot <- ggplottester$plot + theme(legend.text = element_text(size = 9, color = "black", face = "italic"))
ggplottester$plot <- ggplottester$plot + theme(legend.title=element_text(size = 9, color = "black", face = "bold"))
ggplottester$plot <- ggplottester$plot + theme(axis.text.x=element_text(size = 9))
ggplottester$plot <- ggplottester$plot + theme(axis.text.y=element_text(size = 9))
ggplottester$plot <- ggplottester$plot + theme(axis.title.x = element_text(vjust = 0, size = 11))
ggplottester$plot <- ggplottester$plot + theme(axis.title.y = element_text(vjust = 3, size = 11))
ggplottester$plot <- ggplottester$plot + theme(legend.position="NONE", legend.justification = "left", legend.direction="vertical", legend.margin=margin(5,5,5,5),
                                               legend.box.margin=margin(-10,-10,-10,-10))

ggplottester

dev.off()


# ***** 3. TIME TO FIRST BROWSE (TTFB) ####

#NOTE: Here I am looking at the browsing rate of species within a pair 

# Subset TTFB data, add Survival factor

#REMOVE ANY NOT VISITED - BUT still include where visited and neither species browsed, or only one within the pair browsed

library(dplyr)

datafullB2 <- droplevels(datafull) 

datafullB2<- datafullB2 %>% subset(Visted01 == 1) %>% subset(Browsed01 != "NA")

datafullB2$SurvObj <- with(datafullB2, Surv(BrowseTimeCenDAYS, Browsed01 == 1))

summary(datafullB2)

# TTFB Survival Mixed Effects Cox Model 

TTFBMOD <- coxph(Surv(BrowseTimeCenDAYS, Browsed01)~Treatment, na.action=na.omit, data=datafullB2)

summary(TTFBMOD)

print(TTFBMOD) #exp(coef) ARE HAZARD RATIOS 

Anova(TTFBMOD) # This gives the overall effect of the treatment.

#reorder

datafullB2$Treatment = relevel(datafullB2$Treatment, ref = "E. punc alone + pots")

TTFMOD3 <- coxph(Surv(BrowseTimeCenDAYS, Browsed01)~Treatment,na.action=na.omit, data=datafullB2)

summary(TTFMOD3)
print(TTFMOD3) #exp(coef) ARE THE HAZARD RATIOS!!!!


#reorder

datafullB2$Treatment = relevel(datafullB2$Treatment, ref = "B.pinna x 5")

TTFMOD3 <- coxph(Surv(BrowseTimeCenDAYS, Browsed01)~Treatment,na.action=na.omit, data=datafullB2)

summary(TTFMOD3)
print(TTFMOD3) #exp(coef) ARE THE HAZARD RATIOS!!!!

# PLOT TTFB SURVIVAL CURVE USING GGPLOT


jpeg('FIGURE7(b).JPEG', units="cm", width=8, height=8, res=1500)

datafullB2 <- datafullB2 %>% 
  mutate(Treatment = factor(Treatment, levels = c('B.pinn x 1', 'B.pinna x 5', 'E. punc alone', 'E. punc alone + pots')))

fit <- survfit(Surv(BrowseTimeCenDAYS, Browsed01) ~ Treatment, data = datafullB2)

ggplottester <- ggsurvplot(fit, data = datafull2, conf.int = TRUE, pval=FALSE, size = 1, palette = c("forestgreen", "gray50", 'darkorange', 'darkorchid1'), 
                           conf.int.style=c("ribbon"),
                           conf.int.alpha = 0.1,
                           linetype = "solid", 
                           surv.median.line = "hv",
                           legend.title= "Patch neighbour treatment",
                           legend.labs=c('(1) B.pinnata x 1', '(2) B.pinnata x 5', '(3) Untreated control (no neighbours)', '(4)Procedual control (pots with soil)'),
                           axes.offset = FALSE, #this allows to set axis starting at 0,0
                           xlim = c(0, 67),
                           break.x.by = 5,
                           ylim = c(0,1.05),
                           break.y.by = 0.25,
                           xlab = "Time (days)",
                           ylab = "Proportion of focal E. punctata unbrowsed")

ggplottester$plot <- ggplottester$plot + theme(legend.text = element_text(size = 9, color = "black", face = "italic"))
ggplottester$plot <- ggplottester$plot + theme(legend.title=element_text(size = 9, color = "black", face = "bold"))
ggplottester$plot <- ggplottester$plot + theme(axis.text.x=element_text(size = 9))
ggplottester$plot <- ggplottester$plot + theme(axis.text.y=element_text(size = 9))
ggplottester$plot <- ggplottester$plot + theme(axis.title.x = element_text(vjust = 0, size = 11))
ggplottester$plot <- ggplottester$plot + theme(axis.title.y = element_text(vjust = 3, size = 10))
ggplottester$plot <- ggplottester$plot + theme(legend.background = element_rect(fill='transparent'))
ggplottester$plot <- ggplottester$plot + theme(legend.position="", legend.justification = "left", legend.direction="vertical", legend.margin=margin(5,5,5,5),
                                               legend.box.margin=margin(-10,-10,-10,-10))
ggplottester

dev.off()

# ***** 4. PERCENTAGE BROWSED ####

library(dplyr)

datafullB2$BETA <- as.numeric(datafullB2$BETA)

str(datafullB2)

hist(datafullB2$BETA)

Pbrowmod <- betareg(formula = BETA ~ Treatment, data = datafullB2, link = c("logit"))

summary(Pbrowmod)

Anova(Pbrowmod)


# DIAGNOSTIC plots 
plot(Pbrowmod)
hist(resid(Pbrowmod))
qqnorm(resid(Pbrowmod))
qqline(resid(Pbrowmod))

summary(Pbrowmod)

library(emmeans)
emmeans(Pbrowmod, "Treatment") #Presents least squared means and confidence intervals for each treatment

library(visreg)
visreg(Pbrowmod, "Treatment") #visreg is an R package for displaying the results of a fitted model in terms of how a predictor variable x is estimated to affect an outcome y.

# ***** 5. Focal E. punctata visability ####

Vis <- read.csv("Finnerty_etal_AIM2_Midpoints.csv")

# show us the structure of the dataframe i.e. what type of variable etc - good to check this
str(Vis)

# change Treatment to Factor
Vis$Treatment <- factor(Vis$Treatment)

# change Treatment to Factor
Vis$Treat <- factor(Vis$Treat)

Vis <- droplevels(Vis) 
str(Vis)


hist(Vis$MidpointAV)

# Anova

Visdiff <- aov(MidpointAV~Treat, data = Vis)

Visdiff

plot(Visdiff)

summary(Visdiff)

#post-hoc

model_means <- emmeans(object = Visdiff,
                       specs = "Treat")

model_means_cld <- cld(object = model_means,
                       adjust = "Tukey",
                       Letters = letters,
                       alpha = 0.05)

model_means_cld

Visreorder <- Vis %>%
  mutate(Treatment = fct_relevel(Treat, 
                                 "(1)", "(2)", "(3)", "(4)"))


jpeg('FIGURE8.jpeg', units="in", width=6, height=3.5, res=1500)


midvis <- ggplot(Visreorder, aes(x=Treat, y = MidpointAV, fill = Treat)) +
  geom_boxplot(outlier.shape = 17, outlier.colour= 'red', outlier.size = 2, alpha = 1) +
  geom_jitter(position = position_jitterdodge(0.7, 0.15), size = 0.5, colour = 'black') + 
  theme_classic() +
  scale_fill_manual(name = 'Treatment',
                    values = c("forestgreen", "gray50", 'darkorange', 'darkorchid1'),
                    labels = c('(1) B. pinnata x 1 (single neighbour)', '(2) B. pinnata x 5 (neighbourhood)', '(3) Untreated control (no neighbours)', '(4) Procedual control (pots with soil)'))+
  guides(alpha = FALSE)+
  scale_y_continuous(limits = c(50, 100), breaks = seq(50, 100, by = 10))+
  labs(x = "Treatment", y = "Focal E. punctata visability (%)") +
  theme(axis.text = element_text(size =11,  color = "black"),
        axis.title = element_text(size = 11)) + # changes size of text on axis ticks and titles
  theme(legend.title = element_text(size = 11),
        legend.text = element_text(size =11)) + # changes size of legend title and text
  theme(legend.position="right", legend.justification = "right", legend.direction="vertical")+
  geom_text(data = model_means_cld, aes(y = emmean, x = Treat, label = str_trim(.group)), hjust = 0.5, vjust = -5, size = 4, fontface = "bold")

midvis

dev.off()
