# Supplementary material for: Fine-scale associational effects: Single plant neighbours can alter susceptibility of focal plants to herbivores
Source: PLoS One. 2025 Aug 21;20(8):e0330572. doi: 10.1371/journal.pone.0330572 (PMC12370084; doi:10.1371/journal.pone.0330572)
Supplement: S1 File — (ZIP) [file pone.0330572.s001.zip › Finnerty_etal_AIM1.csv]

order	plotID	treatment	Species	NextTo	SpeciesWithinPair	FocalPlant	SetUpDateTime	Visted01	dateVisit1	visit1time	visit1timeDAYS	visit1timeCen	visitCensoredData	visit1Browse	Browsed01	Bothspecnotbrow	SPECIESBrowsedate	SPECIESBrowseTime	SPECIESBrowseTimeCen	oneinpairbrow	BrowseCensoredData	pBrowse	BETA	browseCompleteQ	Comments
1	1PG	PG	E. punctata	C. gummifera	(1) E. punctata (and C. gummifera)	yes	25/3/2021 9:27	1	26/3/2021 1:08	15.7	0.654166667	15.7	no	1	1	0	26/3/2021 1:08	15.68	15.68333333	1	no	75	0.75	1
2	1PG	PG	C. gummifera	E. punctata	(1) C. gummifera (and E. punctata)	no	25/3/2021 9:27	1	26/3/2021 1:08	15.7	0.654166667	15.7	no	1	1	0	26/3/2021 1:10	15.71666667	15.72	1	no	25	0.25	1
3	2PG	PG	E. punctata	C. gummifera	(1) E. punctata (and C. gummifera)	yes	25/3/2021 10:08	1	26/3/2021 13:38	27.5	1.145833333	27.5	no	0	1	0	26/3/2021 13:38	27.5	27.5	1	no	75	0.75	1
4	2PG	PG	C. gummifera	E. punctata	(1) C. gummifera (and E. punctata)	no	25/3/2021 10:08	1	26/3/2021 13:38	27.5	1.145833333	27.5	no	1	1	0	26/3/2021 13:38	7.13	7.13	1	no	25	0.25	1
5	3PG	PG	E. punctata	C. gummifera	(1) E. punctata (and C. gummifera)	yes	25/3/2021 12:09	1	25/3/2021 19:16	7.13	0.297083333	7.13	no	1	1	0	25/3/2021 19:16	7.13	7.13	1	no	100	1	1
6	3PG	PG	C. gummifera	E. punctata	(1) C. gummifera (and E. punctata)	no	25/3/2021 12:09	1	25/3/2021 19:16	7.13	0.297083333	7.13	no	1	1	0	25/3/2021 19:18	7.15	7.15	1	no	75	0.75	1
7	4PG	PG	E. punctata	C. gummifera	(1) E. punctata (and C. gummifera)	yes	25/3/2021 13:19	NA	NA	NA	NA	NA	NA	NA	NA	NA	NA	NA	NA	NA	NA	NA	NA	1	Camera malfunction
8	4PG	PG	C. gummifera	E. punctata	(1) C. gummifera (and E. punctata)	no	25/3/2021 13:19	NA	NA	NA	NA	NA	NA	NA	NA	NA	NA	NA	NA	NA	NA	NA	NA	1	Camera malfunction
9	5PG	PG	E. punctata	C. gummifera	(1) E. punctata (and C. gummifera)	yes	25/3/2021 13:20	1	25/3/2021 18:23	5.05	0.210416667	5.05	no	1	1	0	25/3/2021 18:23	5.05	5.05	1	no	50	0.5	1
10	5PG	PG	C. gummifera	E. punctata	(1) C. gummifera (and E. punctata)	no	25/3/2021 13:20	1	25/3/2021 18:23	5.05	0.210416667	5.05	no	1	1	0	25/3/2021 18:23	5.05	5.05	1	no	75	0.75	1
11	6PG	PG	E. punctata	C. gummifera	(1) E. punctata (and C. gummifera)	yes	25/3/2021 13:22	NA	NA	NA	NA	NA	NA	NA	NA	NA		NA	NA	NA	NA	NA	NA	1	Camera malfunction
12	6PG	PG	C. gummifera	E. punctata	(1) C. gummifera (and E. punctata)	no	25/3/2021 13:22	NA	NA	NA	NA	NA	NA	NA	NA	NA	NA	NA	NA	NA	NA	NA	NA	1	Camera malfunction
13	7PG	PG	E. punctata	C. gummifera	(1) E. punctata (and C. gummifera)	yes	25/3/2021 13:24	1	25/3/2021 19:39	6.25	0.260416667	6.25	no	1	1	0	25/3/2021 19:39	6.25	6.25	1	no	75	0.75	1
14	7PG	PG	C. gummifera	E. punctata	(1) C. gummifera (and E. punctata)	no	25/3/2021 13:24	1	25/3/2021 19:39	6.25	0.260416667	6.25	no	1	1	0	25/3/2021 19:42	6.3	6.3	1	no	25	0.25	1
15	8PG	PG	E. punctata	C. gummifera	(1) E. punctata (and C. gummifera)	yes	25/3/2021 15:00	NA	NA	NA	NA	NA	NA	NA	NA	NA		NA	NA	NA	NA	NA	NA	1	Camera malfunction
16	8PG	PG	C. gummifera	E. punctata	(1) C. gummifera (and E. punctata)	no	25/3/2021 15:00	NA	NA	NA	NA	NA	NA	NA	NA	NA	NA	NA	NA	NA	NA	NA	NA	1	Camera malfunction
17	9PG	PG	E. punctata	C. gummifera	(1) E. punctata (and C. gummifera)	yes	25/3/2021 15:05	1	25/3/2021 23:18	8.22	0.3425	8.22	no	1	1	0	25/3/2021 23:18	8.22	8.22	1	no	50	0.5	1
18	9PG	PG	C. gummifera	E. punctata	(1) C. gummifera (and E. punctata)	no	25/3/2021 15:05	1	25/3/2021 23:18	8.22	0.3425	8.22	no	1	1	0	25/3/2021 23:23	8.3	8.3	1	no	75	0.75	1
19	10PG	PG	E. punctata	C. gummifera	(1) E. punctata (and C. gummifera)	yes	25/3/2021 15:54	1	26/3/2021 0:04	8.18	0.340833333	8.18	no	1	1	0	27/3/2021 0:04	8.18	8.18	1	no	100	1	1
20	10PG	PG	C. gummifera	E. punctata	(1) C. gummifera (and E. punctata)	no	25/3/2021 15:54	1	26/3/2021 0:04	8.18	0.340833333	8.18	no	1	1	0	27/3/2021 0:07	8.216666667	8.22	1	no	25	0.25	1
21	1BP	PB	E. punctata	B. pinnata	(2) E. punctata (and B. pinnata)	yes	25/3/2021 10:19	NA	NA	NA	NA	NA	NA	NA	NA	NA	NA	NA	NA	NA	NA	NA	NA	1	Camera malfunction
22	1BP	PB	B. pinnata	E. punctata	(2) B. pinnata (and E. punctata)	no	25/3/2021 10:19	NA	NA	NA	NA	NA	NA	NA	NA	NA	NA	NA	NA	NA	NA	NA	NA	1	Camera malfunction
23	2BP	PB	E. punctata	B. pinnata	(2) E. punctata (and B. pinnata)	yes	25/3/2021 11:00	1	25/3/2021 19:10	19	0.791666667	19	no	1	1	NA	25/3/2021 19:10	19	19	1	no	75	0.75	1
24	2BP	PB	B. pinnata	E. punctata	(2) B. pinnata (and E. punctata)	no	25/3/2021 11:00	1	25/3/2021 19:10	19	0.791666667	19	no	0	0	NA		168	168	1	yes	0	0	1
25	3BP	PB	E. punctata	B. pinnata	(2) E. punctata (and B. pinnata)	yes	25/3/2021 10:39	1	25/3/2021 18:49	17.5	0.729166667	17.5	no	1	1	NA	25/3/2021 18:49	17.5	17.5	1	no	25	0.25	1
26	3BP	PB	B. pinnata	E. punctata	(2) B. pinnata (and E. punctata)	no	25/3/2021 10:39	1	25/3/2021 18:49	17.5	0.729166667	17.5	no	0	0	NA		168	168	1	yes	0	0	1
27	4BP	PB	E. punctata	B. pinnata	(2) E. punctata (and B. pinnata)	yes	25/3/2021 12:42	1	25/3/2021 20:52	16.4	0.683333333	16.4	no	1	1	NA	25/3/2021 20:52	16.4	16.4	1	no	25	0.25	1
28	4BP	PB	B. pinnata	E. punctata	(2) B. pinnata (and E. punctata)	no	25/3/2021 12:42	1	25/3/2021 20:52	16.4	0.683333333	16.4	no	0	0	NA		168	168	1	yes	0	0	1
29	5BP	PB	E. punctata	B. pinnata	(2) E. punctata (and B. pinnata)	yes	25/3/2021 12:49	0				168	yes	0	0	1		168	168	0	NA	0	0	1	Not visited
30	5BP	PB	B. pinnata	E. punctata	(2) B. pinnata (and E. punctata)	no	25/3/2021 12:49	0				168	yes	0	0	1		168	168	0	NA	0	0	1	Not visited
31	6BP	PB	E. punctata	B. pinnata	(2) E. punctata (and B. pinnata)	yes	25/3/2021 12:54	0				168	yes	0	0	1		168	168	0	NA	0	0	1	Not visited
32	6BP	PB	B. pinnata	E. punctata	(2) B. pinnata (and E. punctata)	no	25/3/2021 12:54	0				168	yes	0	0	1		168	168	0	NA	0	0	1	Not visited
33	7BP	PB	E. punctata	B. pinnata	(2) E. punctata (and B. pinnata)	yes	25/3/2021 13:06	NA	NA	NA	NA	NA	NA	NA	NA	NA	NA	NA	NA	NA	NA	NA	NA	1	Camera malfunction
34	7BP	PB	B. pinnata	E. punctata	(2) B. pinnata (and E. punctata)	no	25/3/2021 13:06	NA	NA	NA	NA	NA	NA	NA	NA	NA	NA	NA	NA	NA	NA	NA	NA	1	Camera malfunction
35	8BP	PB	E. punctata	B. pinnata	(2) E. punctata (and B. pinnata)	yes	26/3/2021 12:56	1	26/3/2021 21:06	96.25	4.010416667	96.25	no	1	1	0	26/3/2021 21:06	96.25	96.25	1	no	25	0.25	1
36	8BP	PB	B. pinnata	E. punctata	(2) B. pinnata (and E. punctata)	no	26/3/2021 12:56	1	26/3/2021 21:06	96.25	4.010416667	96.25	no	0	0	0		168	168	1	yes	0	0	1
37	9BP	PB	E. punctata	B. pinnata	(2) E. punctata (and B. pinnata)	yes	26/3/2021 14:55	0				168	yes	0	0	1		168	168	0	NA	0	0	1	Not visited
38	9BP	PB	B. pinnata	E. punctata	(2) B. pinnata (and E. punctata)	no	26/3/2021 14:55	0				168	yes	0	0	1		168	168	0	NA	0	0	1	Not visited
39	10BP	PB	E. punctata	B. pinnata	(2) E. punctata (and B. pinnata)	yes	26/3/2021 15:37	1	26/3/2021 23:44	51.31	2.137916667	51.31	no	1	1	0	26/3/2021 23:44	51.31	51.31	1	no	50	0.5	1
40	10BP	PB	B. pinnata	E. punctata	(2) B. pinnata (and E. punctata)	no	26/3/2021 15:37	1	26/3/2021 23:44	51.31	2.137916667	51.31	no	0	0	0		168	168	1	yes	0	0	1
41	1GB	GB	C. gummifera	B. pinnata	(3) C. gummifera (and B. pinnata)	yes	25/3/2021 10:35	1	25/3/2021 18:45	14.02	0.584166667	14.02	no	1	1	0	25/3/2021 18:45	14.02	14.02	1	no	50	0.5	1
42	1GB	GB	B. pinnata	C. gummifera	(3) B. pinnata (and C. gummifera)	no	25/3/2021 10:35	1	25/3/2021 18:45	14.02	0.584166667	14.02	no	0	0	0		168	168	1	yes	0	0	1
43	2GB	GB	C. gummifera	B. pinnata	(3) C. gummifera (and B. pinnata)	yes	25/3/2021 10:37	1	25/3/2021 18:47	162.04	6.751666667	162.04	no	1	1	0	25/3/2021 18:47	162.04	162.04	1	no	25	0.25	1
44	2GB	GB	B. pinnata	C. gummifera	(3) B. pinnata (and C. gummifera)	no	25/3/2021 10:37	1	25/3/2021 18:47	8.166666667	0.340277778	8.166666667	no	0	0	0		168	168	1	yes	0	0	1
45	3GB	GB	C. gummifera	B. pinnata	(3) C. gummifera (and B. pinnata)	yes	25/3/2021 11:55	NA	NA	NA	NA	NA	NA	NA	NA	NA	NA	NA	NA	NA	NA	NA	NA	1	Camera malfunction
46	3GB	GB	B. pinnata	C. gummifera	(3) B. pinnata (and C. gummifera)	no	25/3/2021 11:55	NA	NA	NA	NA	NA	NA	NA	NA	NA	NA	NA	NA	NA	NA	NA	NA	1	Camera malfunction
47	4GB	GB	C. gummifera	B. pinnata	(3) C. gummifera (and B. pinnata)	yes	25/3/2021 12:37	1	25/3/2021 20:47	15.23	0.634583333	15.23	no	1	1	0	25/3/2021 20:47	15.23	15.23	1	no	25	0.25	1
48	4GB	GB	B. pinnata	C. gummifera	(3) B. pinnata (and C. gummifera)	no	25/3/2021 12:37	1	25/3/2021 20:47	15.23	0.634583333	15.23	no	0	0	0		168	168	1	yes	0	0	1
49	5GB	GB	C. gummifera	B. pinnata	(3) C. gummifera (and B. pinnata)	yes	25/3/2021 12:46	0				168	yes	0	0	1		168	168	0	NA	0	0	1	Not visited
50	5GB	GB	B. pinnata	C. gummifera	(3) B. pinnata (and C. gummifera)	no	25/3/2021 12:46	0				168	yes	0	0	1		168	168	0	NA	0	0	1	Not visited
51	6GB	GB	C. gummifera	B. pinnata	(3) C. gummifera (and B. pinnata)	yes	25/3/2021 12:58	0				168	yes	0	0	1		168	168	0	NA	0	0	1	Not visited
52	6GB	GB	B. pinnata	C. gummifera	(3) B. pinnata (and C. gummifera)	no	25/3/2021 12:58	0				168	yes	0	0	1		168	168	0	NA	0	0	1	Not visited
53	7GB	GB	C. gummifera	B. pinnata	(3) C. gummifera (and B. pinnata)	yes	25/3/2021 13:08	1	25/3/2021 21:18	57.17222222	2.382175926	57.17222222	no	1	1	0	25/3/2021 21:18	95.5	95.5	1	no	50	0.5	1
54	7GB	GB	B. pinnata	C. gummifera	(3) B. pinnata (and C. gummifera)	no	25/3/2021 13:08	1	25/3/2021 21:18	57.17222222	2.382175926	57.17222222	no	0	0	0		168	168	1	yes	0	0	1
55	8GB	GB	C. gummifera	B. pinnata	(3) C. gummifera (and B. pinnata)	yes	26/3/2021 13:17	1	26/3/2021 21:27	54.81	2.28375	54.81	no	0	0	1		168	168	0	yes	0	0	1	Visited but not browsed
56	8GB	GB	B. pinnata	C. gummifera	(3) B. pinnata (and C. gummifera)	no	26/3/2021 13:17	1	26/3/2021 21:27	54.81	2.28375	54.81	no	0	0	1		168	168	0	yes	0	0	1	Visited but not browsed
57	9GB	GB	C. gummifera	B. pinnata	(3) C. gummifera (and B. pinnata)	yes	26/3/2021 15:08	1	26/3/2021 23:16	74.05	3.085416667	74.05	no	1	1	0	26/3/2021 23:16	74.05	74.05	1	no	25	0.25	1
58	9GB	GB	B. pinnata	C. gummifera	(3) B. pinnata (and C. gummifera)	no	26/3/2021 15:08	1	26/3/2021 23:16	74.05	3.085416667	74.05	no	0	0	0		168	168	1	yes	0	0	1
59	10GB	GB	C. gummifera	B. pinnata	(3) C. gummifera (and B. pinnata)	yes	26/3/2021 15:43	0				168	yes	0	0	1		168	168	0	NA	0	0	1	Not visited
60	10GB	GB	B. pinnata	C. gummifera	(3) B. pinnata (and C. gummifera)	no	26/3/2021 15:43	0				168	yes	0	0	1		168	168	0	NA	0	0	1	Not visited
61	11PG	PG	E. punctata	C. gummifera	(1) E. punctata (and C. gummifera)	yes	26/3/2021 10:51	NA	NA	NA	NA	NA	NA	NA	NA	NA		NA	NA	NA	NA	NA	NA	1	Camera malfunction
62	11PG	PG	C. gummifera	E. punctata	(1) C. gummifera (and E. punctata)	no	26/3/2021 10:51	NA	NA	NA	NA	NA	NA	NA	NA	NA	NA	NA	NA	NA	NA	NA	NA	1	Camera malfunction
63	12PG	PG	E. punctata	C. gummifera	(1) E. punctata (and C. gummifera)	yes	26/3/2021 11:01	NA	NA	NA	NA	NA	NA	NA	NA	NA		NA	NA	NA	NA	NA	NA	1	Camera malfunction
64	12PG	PG	C. gummifera	E. punctata	(1) C. gummifera (and E. punctata)	no	26/3/2021 11:01	NA	NA	NA	NA	NA	NA	NA	NA	NA	NA	NA	NA	NA	NA	NA	NA	1	Camera malfunction
65	13PG	PG	E. punctata	C. gummifera	(1) E. punctata (and C. gummifera)	yes	26/3/2021 11:25	1	27/3/2021 0:10	12.75	0.53125	12.75	no	1	1	0	27/3/2021 0:10	12.75	12.75	1	no	100	1	1
66	13PG	PG	C. gummifera	E. punctata	(1) C. gummifera (and E. punctata)	no	26/3/2021 11:25	1	27/3/2021 0:10	12.75	0.53125	12.75	no	1	1	0	27/3/2021 0:13	12.8	12.8	1	no	75	0.75	1
67	14PG	PG	E. punctata	C. gummifera	(1) E. punctata (and C. gummifera)	yes	26/3/2021 11:33	0				168	yes	0	0	1		168	168	0	NA	0	0	1	Not visited
68	14PG	PG	C. gummifera	E. punctata	(1) C. gummifera (and E. punctata)	no	26/3/2021 11:33	0				168	yes	0	0	1		168	168	0	NA	0	0	1	Not visited
69	15PG	PG	E. punctata	C. gummifera	(1) E. punctata (and C. gummifera)	yes	26/3/2021 11:39	NA	NA	NA	NA	NA	NA	NA	NA	NA		NA	NA	NA	NA	NA	NA	1	Camera malfunction
70	15PG	PG	C. gummifera	E. punctata	(1) C. gummifera (and E. punctata)	no	26/3/2021 11:39	NA	NA	NA	NA	NA	NA	NA	NA	NA	NA	NA	NA	NA	NA	NA	NA	1	Camera malfunction
71	16PG	PG	E. punctata	C. gummifera	(1) E. punctata (and C. gummifera)	yes	26/3/2021 11:46	1	28/3/2021 2:32	38.76666667	1.615277778	38.76666667	no	1	1	0	28/3/2021 2:35	38.81	38.81	1	no	100	1	1
72	16PG	PG	C. gummifera	E. punctata	(1) C. gummifera (and E. punctata)	no	26/3/2021 11:46	1	28/3/2021 2:32	38.76666667	1.615277778	38.76666667	no	1	1	0	28/3/2021 2:32	38.77	38.76666667	1	no	100	1	1
73	17PG	PG	E. punctata	C. gummifera	(1) E. punctata (and C. gummifera)	yes	26/3/2021 12:08	NA	NA	NA	NA	NA	NA	NA	NA	NA		NA	NA	NA	NA	NA	NA	1	Camera malfunction
74	17PG	PG	C. gummifera	E. punctata	(1) C. gummifera (and E. punctata)	no	26/3/2021 12:08	NA	NA	NA	NA	NA	NA	NA	NA	NA	NA	NA	NA	NA	NA	NA	NA	1	Camera malfunction
75	18PG	PG	E. punctata	C. gummifera	(1) E. punctata (and C. gummifera)	yes	26/3/2021 12:15	NA	NA	NA	NA	NA	NA	NA	NA	NA		NA	NA	NA	NA	NA	NA	1	Camera malfunction
76	18PG	PG	C. gummifera	E. punctata	(1) C. gummifera (and E. punctata)	no	26/3/2021 12:15	NA	NA	NA	NA	NA	NA	NA	NA	NA	NA	NA	NA	NA	NA	NA	NA	1	Camera malfunction
77	19PG	PG	E. punctata	C. gummifera	(1) E. punctata (and C. gummifera)	yes	26/3/2021 12:24	1	27/3/2021 5:58	17.56666667	0.731944445	17.56666667	no	1	1	0	27/3/2021 5:58	17.57	17.56666667	1	no	100	1	1
78	19PG	PG	C. gummifera	E. punctata	(1) C. gummifera (and E. punctata)	no	26/3/2021 12:24	1	27/3/2021 5:58	17.56666667	0.731944445	17.56666667	no	1	1	0	27/3/2021 6:02	17.63333333	17.63	1	no	100	1	1
79	20PG	PG	E. punctata	C. gummifera	(1) E. punctata (and C. gummifera)	yes	26/3/2021 13:12	1	27/3/2021 21:18	32.1	1.3375	32.1	no	1	1	0	27/3/2021 21:24	32.2	32.2	1	no	50	0.5	1
80	20PG	PG	C. gummifera	E. punctata	(1) C. gummifera (and E. punctata)	no	26/3/2021 13:12	1	27/3/2021 21:18	32.1	1.3375	32.1	no	1	1	0	27/3/2021 21:18	32.1	32.1	1	no	75	0.75	1
81	21PG	PG	E. punctata	C. gummifera	(1) E. punctata (and C. gummifera)	yes	26/3/2021 14:08	1	28/3/2021 1:21	35.26666667	1.469444445	35.26666667	no	1	1	0	28/3/2021 1:21	35.26666667	35.26666667	1	no	50	0.5	1
82	21PG	PG	C. gummifera	E. punctata	(1) C. gummifera (and E. punctata)	no	26/3/2021 14:08	1	28/3/2021 1:21	35.26666667	1.469444445	35.26666667	no	0	1	0	31/3/2021 15:27	121.3666667	121.37	1	no	25	0.25	1
83	22PG	PG	E. punctata	C. gummifera	(1) E. punctata (and C. gummifera)	yes	26/3/2021 16:22	1	27/3/2021 17:59	25.61666667	1.067361111	25.61666667	no	1	1	0	27/3/2021 17:59	25.61666667	25.61666667	1	no	100	1	1
84	22PG	PG	C. gummifera	E. punctata	(1) C. gummifera (and E. punctata)	no	26/3/2021 16:22	1	27/3/2021 17:59	25.61666667	1.067361111	25.61666667	no	1	1	0	27/3/2021 18:00	25.63333333	25.63	1	no	75	0.75	1
85	23PG	PG	E. punctata	C. gummifera	(1) E. punctata (and C. gummifera)	yes	26/3/2021 14:40	1	29/3/2021 5:41	63.01666667	2.625694445	63.01666667	no	1	1	0	29/3/2021 5:43	63.05	63.05	1	no	100	1	1
86	23PG	PG	C. gummifera	E. punctata	(1) C. gummifera (and E. punctata)	no	26/3/2021 14:40	1	29/3/2021 5:41	63.01666667	2.625694445	63.01666667	no	1	1	0	29/3/2021 5:41	63.01666667	63.01666667	1	no	100	1	1
87	24PG	PG	E. punctata	C. gummifera	(1) E. punctata (and C. gummifera)	yes	26/3/2021 15:02	1	28/3/2021 23:01	55.98333333	2.332638889	55.98333333	no	1	1	0	28/3/2021 23:01	55.98333333	55.98333333	1	no	75	0.75	1
88	24PG	PG	C. gummifera	E. punctata	(1) C. gummifera (and E. punctata)	no	26/3/2021 15:02	1	28/3/2021 23:01	55.98333333	2.332638889	55.98333333	no	1	1	0	28/3/2021 6:00	62.96666667	62.97	1	no	25	0.25	1
89	25PG	PG	E. punctata	C. gummifera	(1) E. punctata (and C. gummifera)	yes	26/3/2021 15:15	1	29/3/2021 1:37	58.51666667	2.438194445	58.51666667	no	1	1	0	29/3/2021 1:37	58.51666667	58.51666667	1	no	50	0.5	1
90	25PG	PG	C. gummifera	E. punctata	(1) C. gummifera (and E. punctata)	no	26/3/2021 15:15	1	29/3/2021 1:37	58.51666667	2.438194445	58.51666667	no	1	1	0	29/3/2021 1:41	58.58333333	58.58	1	no	25	0.25	1
91	11BP	PB	E. punctata	B. pinnata	(2) E. punctata (and B. pinnata)	yes	26/3/2021 12:33	1	27/3/2021 18:30	53.95	2.247916667	53.95	no	1	1	0	27/3/2021 18:30	53.95	53.95	1	no	25	0.25	1
92	11BP	PB	B. pinnata	E. punctata	(2) B. pinnata (and E. punctata)	no	26/3/2021 12:33	1	29/3/2021 18:30	101.95	4.247916667	101.95	no	0	0	0		168	168	1	yes	0	0	1
93	12BP	PB	E. punctata	B. pinnata	(2) E. punctata (and B. pinnata)	yes	26/3/2021 12:53	1	28/3/2021 18:37	77.73333333	3.238888889	77.73333333	no	0	0	1		168	168	0	yes	0	0	1	Visited but not browsed
94	12BP	PB	B. pinnata	E. punctata	(2) B. pinnata (and E. punctata)	no	26/3/2021 12:53	1	28/3/2021 18:37	77.73333333	3.238888889	77.73333333	no	0	0	1		168	168	0	yes	0	0	1	Visited but not browsed
95	13BP	PB	E. punctata	B. pinnata	(2) E. punctata (and B. pinnata)	yes	26/3/2021 13:01	0				168	yes	0	0	1		168	168	0	NA	0	0	1	Not visited
96	13BP	PB	B. pinnata	E. punctata	(2) B. pinnata (and E. punctata)	no	26/3/2021 13:01	0				168	yes	0	0	1		168	168	0	NA	0	0	1	Not visited
97	14BP	PB	E. punctata	B. pinnata	(2) E. punctata (and B. pinnata)	yes	26/3/2021 13:22	1	28/3/2021 18:31	77.15	3.214583333	77.15	no	1	1	0	28/3/2021 18:31	77.15	77.15	1	no	50	0.5	1
98	14BP	PB	B. pinnata	E. punctata	(2) B. pinnata (and E. punctata)	no	26/3/2021 13:22	1	28/3/2021 18:31	77.15	3.214583333	77.15	no	0	0	0		168	168	1	yes	0	0	1
99	15BP	PB	E. punctata	B. pinnata	(2) E. punctata (and B. pinnata)	yes	26/3/2021 13:34	1	26/3/2021 4:18	14.73333333	0.613888889	14.73333333	no	1	1	0	26/3/2021 4:18	14.73333333	14.73333333	1	no	25	0.25	1
100	15BP	PB	B. pinnata	E. punctata	(2) B. pinnata (and E. punctata)	no	26/3/2021 13:34	1	26/3/2021 4:18	14.73333333	0.613888889	14.73333333	no	0	0	0		168	168	1	yes	0	0	1
101	16BP	PB	E. punctata	B. pinnata	(2) E. punctata (and B. pinnata)	yes	26/3/2021 14:02	0				168	yes	0	0	1		168	168	0	NA	0	0	1	Not visited
102	16BP	PB	B. pinnata	E. punctata	(2) B. pinnata (and E. punctata)	no	26/3/2021 14:02	0				168	yes	0	0	1		168	168	0	NA	0	0	1	Not visited
103	17BP	PB	E. punctata	B. pinnata	(2) E. punctata (and B. pinnata)	yes	26/3/2021 14:14	0				168	yes	0	0	1		168	168	0	NA	0	0	1	Not visited
104	17BP	PB	B. pinnata	E. punctata	(2) B. pinnata (and E. punctata)	no	26/3/2021 14:14	0				168	yes	0	0	1		168	168	0	NA	0	0	1	Not visited
105	18BP	PB	E. punctata	B. pinnata	(2) E. punctata (and B. pinnata)	yes	26/3/2021 14:30	1	29/3/2021 3:47	109.2833333	4.553472221	109.2833333	no	1	1	0	29/3/2021 3:47	85.28333333	85.28	1	no	50	0.5	1
106	18BP	PB	B. pinnata	E. punctata	(2) B. pinnata (and E. punctata)	no	26/3/2021 14:30	1	30/3/2021 3:47	109.2833333	4.553472221	109.2833333	no	0	0	0		168	168	1	yes	0	0	1
107	19BP	PB	E. punctata	B. pinnata	(2) E. punctata (and B. pinnata)	yes	26/3/2021 14:34	1	27/3/2021 17:45	51.18333333	2.132638889	51.18333333	no	1	1	0	27/3/2021 17:45	51.18333333	51.18333333	1	no	75	0.75	1
108	19BP	PB	B. pinnata	E. punctata	(2) B. pinnata (and E. punctata)	no	26/3/2021 14:34	1	27/3/2021 17:45	51.18333333	2.132638889	51.18333333	no	0	0	0		168	168	1	yes	0	0	1
109	20BP	PB	E. punctata	B. pinnata	(2) E. punctata (and B. pinnata)	yes	26/3/2021 14:45	0				168	yes	0	0	1		168	168	0	NA	0	0	1	Not visited
110	20BP	PB	B. pinnata	E. punctata	(2) B. pinnata (and E. punctata)	no	26/3/2021 14:45	0				168	yes	0	0	1		168	168	0	NA	0	0	1	Not visited
111	21BP	PB	E. punctata	B. pinnata	(2) E. punctata (and B. pinnata)	yes	26/3/2021 14:20	0				168	yes	0	0	1		168	168	0	NA	0	0	1	Not visited
112	21BP	PB	B. pinnata	E. punctata	(2) B. pinnata (and E. punctata)	no	26/3/2021 14:20	0				168	yes	0	0	1		168	168	0	NA	0	0	1	Not visited
113	22BP	PB	E. punctata	B. pinnata	(2) E. punctata (and B. pinnata)	yes	26/3/2021 15:23	1	27/3/2021 18:42	51.31666667	2.138194445	51.31666667	no	1	1	0	27/532021 6:42:00 PM	51.31666667	51.31666667	1	no	75	0.75	1
114	22BP	PB	B. pinnata	E. punctata	(2) B. pinnata (and E. punctata)	no	26/3/2021 15:23	1	27/3/2021 18:42	51.31666667	2.138194445	51.31666667	no	0	0	0		168	168	1	yes	0	0	1
115	23BP	PB	E. punctata	B. pinnata	(2) E. punctata (and B. pinnata)	yes	26/3/2021 15:32	0				168	yes	0	0	1		168	168	0	NA	0	0	1	Not visited
116	23BP	PB	B. pinnata	E. punctata	(2) B. pinnata (and E. punctata)	no	26/3/2021 15:32	0				168	yes	0	0	1		168	168	0	NA	0	0	1	Not visited
117	24BP	PB	E. punctata	B. pinnata	(2) E. punctata (and B. pinnata)	yes	26/3/2021 15:39	1	26/3/2021 19:15	27.65	1.152083333	27.65	no	1	1	0	26/3/2021 19:15	27.65	27.65	1	no	75	0.75	1
118	24BP	PB	B. pinnata	E. punctata	(2) B. pinnata (and E. punctata)	no	26/3/2021 15:39	1	26/3/2021 19:15	27.65	1.152083333	27.65	no	0	0	0		168	168	1	yes	0	0	1
119	25BP	PB	E. punctata	B. pinnata	(2) E. punctata (and B. pinnata)	yes	26/3/2021 15:55	0				168	yes	0	0	1		168	168	0	NA	0	0	1	Not visited
120	25BP	PB	B. pinnata	E. punctata	(2) B. pinnata (and E. punctata)	no	26/3/2021 15:55	0				168	yes	0	0	1		168	168	0	NA	0	0	1	Not visited
