# Supplementary material for: Fine-scale associational effects: Single plant neighbours can alter susceptibility of focal plants to herbivores
Source: PLoS One. 2025 Aug 21;20(8):e0330572. doi: 10.1371/journal.pone.0330572 (PMC12370084; doi:10.1371/journal.pone.0330572)
Supplement: S1 File — (ZIP) [file pone.0330572.s001.zip › Finnerty_etal_AIM1.R]

# START OF SCRIPT FOR FINNERTY ET_AL, AIM1 ####

# ***** 1. ORGANISE DATA ####

# Start with a clean environment

rm(list=ls())

# Load required packages

install.packages("knitr")
install.packages("coxme")  # for cox's regression - with nested random factors
install.packages("bbmle")
install.packages("betareg")
install.packages("broom") 
install.packages("car") # so can use ANOVA Type III SS
install.packages("carData")
install.packages("corrplot")
install.packages("Deducer")
install.packages("doBy")
install.packages("dplyr")
install.packages("faraway")
install.packages("Formula")
install.packages("ggplot2")
install.packages("glmmTMB") # for beta reg with random factors
install.packages("glm2")
install.packages("Hmisc") # for simple correlations
install.packages("lattice")
install.packages("lme4") # for GLMM
install.packages("lmerTest")
install.packages("magrittr")
install.packages("MASS")
install.packages("MCMCglmm")
install.packages("moments")
install.packages("multcomp") #for multiple pairsie comparisons
install.packages("nadiv")
install.packages("naniar") # to replace values with  NA
install.packages("psych")
install.packages("rptR") # for repeatability
install.packages("strucchange")
install.packages("survival") # for cox's regression (library(coxph))
install.packages("survminer")
install.packages("tidyverse")
install.packages("vegan")
install.packages("plotrix")
install.packages("reshape2")
install.packages("sciplot")
install.packages("visreg")
install.packages("PerformanceAnalytics")
install.packages("MuMIn")
install.packages("emmeans")
install.packages("jpeg")
install.packages("rlang")
install.packages('vctrs')

library(knitr)
library(betareg)
library(broom)
library(carData)
library(car) ### so can use ANOVA Type III SS
library(coxme) # for cox's regression - with nested random factors (from coxme package)
library(doBy)
library(dplyr)
library(effects)
library(faraway)
library(ggplot2)
library(Hmisc) # for simple correlations
library(lattice)
library(lme4) # for GLMM
library(lmtest)
library(lmerTest)
library(MASS)
library(MCMCglmm)
library(multcomp)
library(MuMIn)
library(nadiv)
library(nlme) # also for GLMM
library(plotrix)
library(psych)
library(reshape2)
library(rptR) # for repeatability
citation("rptR")
library(sciplot)
library(survival)
library(tidyverse)
tidyverse_update()
library(tidyr)
library(visreg)
library(Hmisc)
library(lme4)
library(lmerTest)
library(effects)
library(PerformanceAnalytics)
library(car)
library(tidyr)
library(lmtest)
library(MASS)
library(bbmle)
library(lattice)
library(MuMIn)
library(survminer)
library(emmeans)
library(jpeg)
library(dplyr)
library(magrittr)
library(rlang)
library(vctrs)

# Load in data

data_full <- read.csv("Finnerty_etal_AIM1.csv")

# Show structure of dataframe

str(data_full)

# change plot to Factor
data_full$plotID <- factor(data_full$plotID)
# change treatment to Factor
data_full$treatment <- factor(data_full$treatment)
# change Species to Factor
data_full$Species <- factor(data_full$Species)
# change NextTo to Factor
data_full$NextTo <- factor(data_full$NextTo)
# change Combined to Factor
data_full$SpeciesWithinPair <- factor(data_full$SpeciesWithinPair)
# change FocalPlant to Factor
data_full$FocalPlant  <- factor(data_full$FocalPlant)
# change visit1time to NUMERIC 
data_full$visit1time <- as.numeric(data_full$visit1time)
# change browseCompleteQ to Factor
data_full$browseCompleteQ <- factor(data_full$browseCompleteQ)


# Convert time in hours to days

data_full$visit1time <- (data_full$visit1time)/24
data_full$visit1timeCen <- (data_full$visit1timeCen)/24
data_full$SPECIESBrowseTime <- (data_full$SPECIESBrowseTime)/24
data_full$SPECIESBrowseTimeCen <- (data_full$SPECIESBrowseTimeCen)/24


# create new wordy treatment variable

data_full$treat <- data_full$treatment

data_full$treat <- ifelse(data_full$treat=="GB", "(3) C. gummifera (and B. pinnata)", 
                          ifelse(data_full$treat=="PB", "(2) E. punctata (and B. pinnata)",
                                 ifelse(data_full$treat=="PG", "(1) E. punctata (and C. gummifera)",NA)))

# Change treat to Factor

data_full$treat <- as.factor(data_full$treat)

# Check dataframe is now good to go

str(data_full)

# ALL LOOKS GOOD - MOVE ON TO TIME TO FIRST VISIT

# ***** 2. TIME TO FIRST VISIT (TTFV) ####

# Subset TTFV data, add Survival factor

dvisitPlot <- data_full %>% subset(FocalPlant == "yes") %>% subset(visit1timeCen != "NA") 

dvisitPlot$SurvObj <- with(dvisitPlot, Surv(visit1timeCen, Visted01 == 1))

str(dvisitPlot)

# TTFV Survival Mixed Effects Cox Model 

ModelVfull3 <- coxph(Surv(visit1timeCen, Visted01) ~ treat,na.action=na.omit, data=dvisitPlot)

summary(ModelVfull3)

print(ModelVfull3) #exp(coef) ARE HAZARD RATIOS against C. gummifera (next to B. pinnata))

Anova(ModelVfull3) # This gives the overall effect of the treatment.


# Reorder to get TTFV pairwise hazard hazard ratios comparing against other two treatments

# Change 'ref' between treatments to get all


# E. punctata (next to B. pinnata)

dvisitPlot$treat = relevel(dvisitPlot$treat, ref = "(2) E. punctata (and B. pinnata)")

ModelVfull3b <- coxme(Surv(visit1timeCen, Visted01) ~ treat + (1|plotID),na.action=na.omit, data=dvisitPlot)

print(ModelVfull3b) #exp(coef) ARE THE HAZARD RATIOS!!!!


# PLOT TTFV SURVIVAL CURVE USING GGPLOT

# Order treatments to be presented as I would like:

species_order <- c('(1) E. punctata (and C. gummifera)', '(2) E. punctata (and B. pinnata)', '(3) C. gummifera (and B. pinnata)')

dvisitPlot <- dvisitPlot %>% mutate(treat = fct_relevel(treat, species_order))

# Fit survival for GGPLOT

GGPLOT1V <- survfit(Surv(visit1timeCen, Visted01) ~ treat, data = dvisitPlot)

# Make figure


jpeg('FIGURE4(a).jpeg', units="cm", width=8, height=10, res=2500)


TTFVTRIAL2GG <- ggsurvplot(GGPLOT1V, data = dvisitPlot, conf.int = TRUE, conf.int.alpha = 0.1, pval=FALSE, pval.coord = c(0, 0.03), pval.size = 3, size = 1, palette = c("darkorchid1", "forestgreen", "orange"),
                           linetype = "solid", 
                           legend = c(0.7, 0.8), 
                           surv.median.line = "hv",
                           legend.title= "Pair",
                           legend.labs=c('(1) E. punctata and C. gummifera', '(2) E. punctata and B. pinnata', '(3) C. gummifera and B. pinnata'),
                           axes.offset = FALSE,
                           break.x.by = 1,
                           xlim = c(0, 8),
                           xlab = "Time (days)",
                           ylab = "Proportion of plots unvisited")

TTFVTRIAL2GG$plot <- TTFVTRIAL2GG$plot + theme(legend.text = element_text(size = 9, color = "black", face = "italic"))
TTFVTRIAL2GG$plot <- TTFVTRIAL2GG$plot + theme(legend.title=element_text(size = 9, color = "black", face = "bold"))
TTFVTRIAL2GG$plot <- TTFVTRIAL2GG$plot + theme(axis.text.x=element_text(size = 9))
TTFVTRIAL2GG$plot <- TTFVTRIAL2GG$plot + theme(axis.text.y=element_text(size = 9))
TTFVTRIAL2GG$plot <- TTFVTRIAL2GG$plot + theme(axis.title.x = element_text(vjust = 0, size = 9))
TTFVTRIAL2GG$plot <- TTFVTRIAL2GG$plot + theme(axis.title.y = element_text(vjust = 3, size = 9))
TTFVTRIAL2GG$plot <- TTFVTRIAL2GG$plot + theme(legend.background = element_rect(fill='transparent'))
TTFVTRIAL2GG$plot <- TTFVTRIAL2GG$plot + theme(legend.position="bottom", legend.justification = "left", legend.direction="vertical")


TTFVTRIAL2GG

dev.off() # Run from JPEG to here to save into working directory


# ***** 3. TIME TO FIRST BROWSE (TTFB) ####

#REMOVE B.pinnata as NOT BROWSED

data_fullB <- data_full %>% subset(Species != "B. pinnata")

data_fullB <- droplevels(data_fullB) 

str(data_fullB)

#NOTE: Here I am looking at the browsing rate of species within a pair 

# Subset TTFB data, add Survival factor

#REMOVE ANY NOT VISITED - BUT still include where visited and neither species browsed, or only one within the pair browsed

dbrow1S<- data_fullB %>% subset(Visted01 == 1)

dbrow1S <- dbrow1S %>% subset(SPECIESBrowseTimeCen != "NA") 

dbrow1S$treat = relevel(dbrow1S$Combined, ref = "(1) E. punctata (and C. gummifera)")

dbrow1S$SurvObj <- with(dbrow1S, Surv(SPECIESBrowseTimeCen, Browsed01 == 1))

str(dbrow1S)

summary(dbrow1S)


# TTFB Survival Mixed Effects Cox Model 

# Note: I'm using  coxme, because I have random covariates (like plots) so it's  a mixed-effects model.

ModelVfullB3S <- coxme(Surv(SPECIESBrowseTimeCen, Browsed01)~SpeciesWithinPair +(1|plotID),na.action=na.omit, data=dbrow1S)

summary(ModelVfullB3S)

print(ModelVfullB3S) #exp(coef) ARE HAZARD RATIOS against C. gummifera (next to B. pinnata))

Anova(ModelVfullB3S) # This gives the overall effect of the treatment.

# Reorder to get TTFB pairwise hazard hazard ratios comparing against other two treatments - change 'ref' for other SpeciesWithinPair


dbrow1S$SpeciesWithinPair = relevel(dbrow1S$SpeciesWithinPair, ref = "(2) E. punctata (and B. pinnata)")

ModelVfullB3S2 <- coxme(Surv(SPECIESBrowseTimeCen, Browsed01)~SpeciesWithinPair +(1|plotID),na.action=na.omit, data=dbrow1S)

print(ModelVfullB3S2) #exp(coef) ARE THE HAZARD RATIOS!!!!


# PLOT TTFB SURVIVAL CURVE USING GGPLOT

# Order treatments to be presented as I would like:

species_order <- c('(1) E. punctata (and C. gummifera)', '(1) C. gummifera (and E. punctata)', '(2) E. punctata (and B. pinnata)', '(3) C. gummifera (and B. pinnata)')

dbrow1S <- dbrow1S %>% mutate(SpeciesWithinPair = fct_relevel(SpeciesWithinPair, species_order))

# Fit survival for GGPLOT

GGPLOT1b <- survfit(Surv(SPECIESBrowseTimeCen, Browsed01) ~ SpeciesWithinPair, data = dbrow1S)
GGPLOT1b

# Make figure


jpeg('FIGURE4(b).jpeg', units="cm", width=8, height=10, res=1500)


TTFVTRIAL2GG <- ggsurvplot(GGPLOT1b, data = dbrow1S, conf.int = TRUE, conf.int.alpha = 0.1, pval=FALSE, pval.coord = c(0, 0.03), pval.size = 3, size = 1, palette = c("sienna1", "slategray4", "dodgerblue1", "firebrick2"),  
                           linetype = "solid", 
                           legend = "right", 
                           surv.median.line = "hv",
                           legend.title= "Focal plant and neighbour",
                           legend.labs=c('(1) E. punctata (neighbour C. gummifera)', '(1) C. gummifera (neighbour E. punctata)', '(2) E. punctata (neighbour B. pinnata)', '(3) C. gummifera (neighbour B. pinnata)'),
                           axes.offset = FALSE,
                           break.x.by = 1,
                           xlim =c(0,8),
                           xlab = "Time (days)",
                           ylab = paste0("Proportion of plants unbrowsed"))

TTFVTRIAL2GG$plot <- TTFVTRIAL2GG$plot + theme(legend.text = element_text(size = 8, color = "black", face = "italic"))
TTFVTRIAL2GG$plot <- TTFVTRIAL2GG$plot + theme(legend.title=element_text(size = 8, color = "black", face = "bold"))
TTFVTRIAL2GG$plot <- TTFVTRIAL2GG$plot + theme(axis.text.x=element_text(size = 9))
TTFVTRIAL2GG$plot <- TTFVTRIAL2GG$plot + theme(axis.text.y=element_text(size = 9))
TTFVTRIAL2GG$plot <- TTFVTRIAL2GG$plot + theme(axis.title.x = element_text(vjust = 0, size = 9))
TTFVTRIAL2GG$plot <- TTFVTRIAL2GG$plot + theme(axis.title.y = element_text(vjust = 3, size = 9))
TTFVTRIAL2GG$plot <- TTFVTRIAL2GG$plot + theme(legend.position="bottom", legend.justification = "left", legend.direction="vertical")

TTFVTRIAL2GG

dev.off()


# ***** 4. PERCENTAGE BROWSED ####

#FIRST look at PERCENTAFE browsed WITHIN pairs

dbrow1S<- data_full %>% subset(Visted01 == 1)

dbrow1S <- dbrow1S %>% subset(browseCompleteQ == 1) %>% subset(SPECIESBrowseTimeCen != "NA") 

#E.punc v C. Gumm first

dbrow1PG<- dbrow1S %>% subset(treatment == "PG")
dbrow1PG <- droplevels(dbrow1PG) 
str(dbrow1PG)

#As paired - run a PAIRED t-test for PBrowse

install.packages("PairedData")
library(PairedData)

group_by(dbrow1PG, Species) %>%
  summarise(
    count = n(),
    mean = mean(pBrowse, na.rm = TRUE),
    sd = sd(pBrowse, na.rm = TRUE)
  )

# Subset weight data 'before' treatment
E.punctata <- subset(dbrow1PG,  Species == "E. punctata", pBrowse,
                 drop = TRUE)
# subset weight data after treatment
C.gummifera <- subset(dbrow1PG,  Species == "C. gummifera", pBrowse,
                drop = TRUE)
# Plot paired data

pd <- paired(E.punctata, C.gummifera)
plot(pd, type = "profile") + theme_bw()

# compute the difference
d <- with(dbrow1PG, 
          pBrowse[Species == "E. punctata"] - pBrowse[Species == "C. gummifera"])
# Shapiro-Wilk normality test for the differences
shapiro.test(d) #p = 0.08 = meets assumptions for normality

res <- t.test(E.punctata, C.gummifera, paired = TRUE)
res


#PLOT

jpeg('FIGURE6(A)', units="cm", width=6, height=6, res=1500)

PG <- ggplot(dbrow1PG, aes(x = Species, y = pBrowse, fill = Species)) +
  geom_boxplot(outlier.shape = 24, outlier.colour= NULL, outlier.size = 2, alpha = 1) +
  geom_jitter(position = position_jitterdodge(0.5, 5), size = 0.5) + 
  theme_classic()+
  theme(legend.position="none")+
  scale_y_continuous(limits = c(0, 100), breaks = seq(0, 100, by = 10))+
  labs(x = "", y = "Percentage browsed")+
  theme(axis.text = element_text(size =9,  color = "black"),
        axis.title.x=element_text(size = 9),
        axis.title.y = element_text(vjust = 3, size = 9),
        axis.text.x = element_text(face = 'italic', size = 9)) +
  scale_fill_manual(values=c("darkorchid1", "forestgreen"))
PG

dev.off()

#E.punc v B. Pinn second - NOTE NO B.pinn browsed so no need for stats, will fail because B.pinn is 0

dbrow1PB<- dbrow1S %>% subset(treatment == "PB")
dbrow1PB <- droplevels(dbrow1PB) 
str(dbrow1PB)

#PLOT

jpeg('FIGURE6(B).jpeg', units="cm", width=6, height=6, res=1500)

PB <- ggplot(dbrow1PB, aes(x = Species, y = ppBrowse, fill = Species)) +
  geom_boxplot(outlier.shape = 24, outlier.colour= NULL, outlier.size = 2, alpha = 1) +
  geom_jitter(position = position_jitterdodge(0.5, 5), size = 0.5) + 
  theme_classic()+
  theme(legend.position="none")+
  scale_y_continuous(limits = c(0, 100), breaks = seq(0, 100, by = 10))+
  labs(x = "", y = "Percentage browsed")+
  theme(axis.text = element_text(size =9,  color = "black"),
        axis.title.x=element_text(size = 9),
        axis.title.y = element_text(vjust = 3, size = 9),
        axis.text.x = element_text(face = 'italic', size = 9)) +
  scale_fill_manual(values=c("darkorchid1", "forestgreen"))
PB

dev.off()


#C.gumm v B. Pinn second - NOTE NO B.pinn browsed so no need for stats, will fail because B.pinn is 0

dbrow1GB<- dbrow1S %>% subset(treatment == "GB")
dbrow1GB <- droplevels(dbrow1GB) 
str(dbrow1GB)

#PLOT

jpeg('FIGURE6(C).jpeg', units="cm", width=6, height=6, res=1500)

GB <- ggplot(dbrow1GB, aes(x = Species, y = ppBrowse, fill = Species)) +
  geom_boxplot(outlier.shape = 24, outlier.colour= NULL, outlier.size = 2, alpha = 1) +
  geom_jitter(position = position_jitterdodge(0.5, 5), size = 0.5) + 
  theme_classic()+
  theme(legend.position="none")+
  scale_y_continuous(limits = c(0, 100), breaks = seq(0, 100, by = 10))+
  labs(x = "", y = "Percentage browsed")+
  theme(axis.text = element_text(size =9,  color = "black"),
        axis.title.x=element_text(size = 9),
        axis.title.y = element_text(vjust = 3, size = 9),
        axis.text.x = element_text(face = 'italic', size = 9)) +
  scale_fill_manual(values=c("darkorchid1", "darkorchid1"))
GB

dev.off()


#NEXT look at PERCENTAGE browsed of FOCAL E.punc and C. gumm BETWEEN pairs - BETA regression as looking a percentages


# change zero proportion browsed to very near zero (for beta distribution)

dbrow1S$BETA[dbrow1S$BETA == 0.0000000] <- 0.0000001
dbrow1S$BETA[dbrow1S$BETA == 1.0000000] <- 0.9999999

#MODEL 1: E. punctata

dbrow1SEP <- dbrow1S %>% subset(Species == "E. punctata") 

dbrow1SEP <-dbrow1SEP %>% subset(BETA != "NA")

hist(dbrow1SEP$BETA)

Pbrowmod <- betareg(formula = BETA ~ NextTo, data = dbrow1SEP, link = c("logit"))

summary(Pbrowmod)

# DIAGNOSTIC plots 

plot(Pbrowmod)
hist(resid(Pbrowmod))
qqnorm(resid(Pbrowmod))
qqline(resid(Pbrowmod))

summary(Pbrowmod)

library(emmeans)
emmeans(Pbrowmod, "NextTo") #Presents least squared means and confidence intervals for each treatment

library(visreg)
visreg(Pbrowmod, "NextTo") #visreg is an R package for displaying the results of a fitted model in terms of how a predictor variable x is estimated to affect an outcome y.

Anova(Pbrowmod)


# change zero proportion browsed to very near zero (for beta distribution)

dbrow1S$BETA[dbrow1S$BETA == 0.0000000] <- 0.0000001
dbrow1S$BETA[dbrow1S$BETA == 1.0000000] <- 0.9999999

#MODEL 2: C. gummifera

dbrow1SCG <- dbrow1S %>% subset(Species == "C. gummifera") 

dbrow1SCG <-dbrow1SCG %>% subset(BETA != "NA")

hist(dbrow1SCG$BETA)

PbrowmodCG <- betareg(formula = BETA ~ NextTo, data = dbrow1SCG, link = c("logit"))

summary(PbrowmodCG)

# DIAGNOSTIC plots 

plot(PbrowmodCG)
hist(resid(PbrowmodCG))
qqnorm(resid(PbrowmodCG))
qqline(resid(PbrowmodCG))

summary(PbrowmodCG)

library(emmeans)
emmeans(PbrowmodCG, "NextTo") #Presents least squared means and confidence intervals for each treatment

library(visreg)
visreg(PbrowmodCG, "NextTo") #visreg is an R package for displaying the results of a fitted model in terms of how a predictor variable x is estimated to affect an outcome y.

Anova(PbrowmodCG)


#PLOT FOCAL BETWEEN PAIRS TOGETHER

#remove B.pinn as not browsed

dbrow1SFOCALONLY <- dbrow1S %>% subset(Species != "B. pinnata")
dbrow1SFOCALONLY <- dbrow1S %>% subset(Browsed01 != "0")
dbrow1SFOCALONLY <- droplevels(dbrow1SFOCALONLY) 

str(dbrow1SFOCALONLY)

jpeg('FIGURE5.jpeg', units="cm", width=12, height=9, res=1500)

FBP <- gßgplot(dbrow1SFOCALONLY, aes(x = Species , y = pBrowse, fill = NextTo)) +
  geom_boxplot(outlier.shape = 24, outlier.colour= NULL, outlier.size = 2, alpha = 1) +
  geom_jitter(position = position_jitterdodge(0.3, 3), size = 0.5) + 
  theme_classic() +
  scale_y_continuous(limits = c(0, 100), breaks = seq(0, 100, by = 10))+
  labs(x = "Focal species", y = "Percentage browsed")+
  labs(fill = "Neighbour")+ theme(axis.text = element_text(size =11,  color = "black"),
                                axis.title.y = element_text(vjust = 3, size = 11)) +# changes size of text on axis ticks and titles
  theme(legend.title = element_text(size = 11),
        legend.text = element_text(size = 11, face = 'italic')) +
  theme(axis.text = element_text(size =11,  color = "black"),
        axis.title.x=element_text(size = 11),
        axis.text.x = element_text(face = 'italic'))+
  scale_fill_manual(values=c("navajowhite1", "lightskyblue1", "darkolivegreen2"))

FBP

dev.off()

# END OF SCRIPT ####
