# Supplementary material for: Fine-scale associational effects: Single plant neighbours can alter susceptibility of focal plants to herbivores
Source: PLoS One. 2025 Aug 21;20(8):e0330572. doi: 10.1371/journal.pone.0330572 (PMC12370084; doi:10.1371/journal.pone.0330572)
Supplement: S1 File — (ZIP) [file pone.0330572.s001.zip › Finnerty_etal_AIM2_Midpoints.csv]

Treatment	Treat	TreatID	SD	Camera	Dateout	MidpointAV
B. pinnata x 5	(2)	BH5	K72	X40	19/9/2022	76.38888889
B. pinnata x 5	(2)	BH2	K69	K34	19/9/2022	78.75
B. pinnata x 5	(2)	BH10	192	K30	19/9/2022	78.75
B. pinnata x 5	(2)	BH9	F56	K25	19/9/2022	81.25
B. pinnata x 5	(2)	BH15	78	X3	19/9/2022	81.25
B. pinnata x 5	(2)	BH16	K79	X2	19/9/2022	81.25
B. pinnata x 5	(2)	BH6	K80	X17	19/9/2022	82.5
B. pinnata x 5	(2)	BH12	K51	X44	19/9/2022	83.75
B. pinnata x 5	(2)	BH13	K70	X22	19/9/2022	83.75
B. pinnata x 5	(2)	BH14	75	X13	19/9/2022	83.75
B. pinnata x 5	(2)	BH11	206	X47	19/9/2022	85
B. pinnata x 5	(2)	BH1	K59	K41	19/9/2022	86.25
B. pinnata x 5	(2)	BH4	K52	X36	19/9/2022	86.25
B. pinnata x 5	(2)	BH8	K61	X12	19/9/2022	86.25
B. pinnata x 5	(2)	BH3	F9	X30	19/9/2022	88.75
B. pinnata x 5	(2)	BH7	198	X6	19/9/2022	88.75
Untreated control (no neighbours)	(3)	EP11	K85	X45	22/9/2022	88.75
Untreated control (no neighbours)	(3)	EP6	K88	X8	22/9/2022	84.25
Untreated control (no neighbours)	(3)	EP2	F39	X33	22/9/2022	87.5
Untreated control (no neighbours)	(3)	EP10	69	K45	22/9/2022	87.5
Untreated control (no neighbours)	(3)	EP7	K62	X41	22/9/2022	68.75
Untreated control (no neighbours)	(3)	EP14	F7	X15	22/9/2022	88.75
Untreated control (no neighbours)	(3)	EP4	203B	X32	22/9/2022	90
Untreated control (no neighbours)	(3)	EP5	191A	X11	22/9/2022	90
Untreated control (no neighbours)	(3)	EP8	K66	X48	22/9/2022	90
Untreated control (no neighbours)	(3)	EP9	158B	X49	22/9/2022	90
Untreated control (no neighbours)	(3)	EP15	184	X16	22/9/2022	90
Untreated control (no neighbours)	(3)	EP12	F75	K36	22/9/2022	91.25
Untreated control (no neighbours)	(3)	EP1	181	K31	22/9/2022	93.75
Untreated control (no neighbours)	(3)	EP3	186	X21	22/9/2022	93.75
Untreated control (no neighbours)	(3)	EP13	K71	X23	22/9/2022	93.75
Procedual control (pots with soil)	(4)	P6	K65	X24	23/9/2022	83.75
Procedual control (pots with soil)	(4)	P7	207	X28	23/9/2022	85
Procedual control (pots with soil)	(4)	P11	199B	X42	23/9/2022	86.25
Procedual control (pots with soil)	(4)	P3	K84	X38	23/9/2022	87.5
Procedual control (pots with soil)	(4)	P8	K65	X7	23/9/2022	87.5
Procedual control (pots with soil)	(4)	P13	205	X20	23/9/2022	87.5
Procedual control (pots with soil)	(4)	P14	F79	X10	23/9/2022	88.75
Procedual control (pots with soil)	(4)	P15	F26	X14	23/9/2022	90
Procedual control (pots with soil)	(4)	P5	F57	X37	23/9/2022	91.25
Procedual control (pots with soil)	(4)	P9	76	X5	23/9/2022	91.25
Procedual control (pots with soil)	(4)	P10	185	X43	23/9/2022	91.25
Procedual control (pots with soil)	(4)	P12	F4	X34	23/9/2022	91.25
Procedual control (pots with soil)	(4)	P1	K58	K45	23/9/2022	95
Procedual control (pots with soil)	(4)	P2	F2	X39	23/9/2022	95
Procedual control (pots with soil)	(4)	P4	110A	X38	23/9/2022	97.5
B. pinnata x 1	(1)	BOR13	K55	X18	21/9/2022	83.75
B. pinnata x 1	(1)	BOR6	K82	X9	21/9/2022	85
B. pinnata x 1	(1)	BOR15	K87	X19	21/9/2022	85
B. pinnata x 1	(1)	BOR4	K74	X50	21/9/2022	87.5
B. pinnata x 1	(1)	BOR5	F8	X46	21/9/2022	87.5
B. pinnata x 1	(1)	BOR9	F71	X25	21/9/2022	87.5
B. pinnata x 1	(1)	BOR11	218B	X35	21/9/2022	87.5
B. pinnata x 1	(1)	BOR3	K83	K27	21/9/2022	88
B. pinnata x 1	(1)	BOR1	F6	K32	21/9/2022	88.75
B. pinnata x 1	(1)	BOR7	K68	X1	21/9/2022	91.25
B. pinnata x 1	(1)	BOR8	217B	X26	21/9/2022	91.25
B. pinnata x 1	(1)	BOR12	K81	X27	21/9/2022	91.25
B. pinnata x 1	(1)	BOR14	K75	X4	21/9/2022	91.25
B. pinnata x 1	(1)	BOR2	K63	K40	21/9/2022	92.5
B. pinnata x 1	(1)	BOR10	K73	X29	21/9/2022	93.75
