# Supplementary material for: Fine-scale associational effects: Single plant neighbours can alter susceptibility of focal plants to herbivores
Source: PLoS One. 2025 Aug 21;20(8):e0330572. doi: 10.1371/journal.pone.0330572 (PMC12370084; doi:10.1371/journal.pone.0330572)
Supplement: S1 File — (ZIP) [file pone.0330572.s001.zip › Finnerty_etal_AIM2.csv]

Treatment	plotID	SetUpDateTime	CameraNum	SDNum1	SDCheckDate	Visted01	dateVisit1	visit1timeDAYS	visit1timeCenDAYS	visitCensoredData	visit1Browse	Browsed01	dateVisitBrowse1	dateBrowse1	BrowseTimeDAYS	BrowseTimeCenDAYS	BrowseCensoredData	EPBiounitsOut	BioUnitsEatFirstBrowse	ppBrowse	BETA	NoVisorHab	Remove fomr analysis	Comments
B.pinna x 5	BH1	19/9/2022 12:00	K41	K59	21/11/2022 12:00	1	6/10/2022 13:29	17.06	17.06	0	1	1	6/10/2022 13:29		17.06	17.06	0	1.5	1.5	100	1	0	0
B.pinna x 5	BH2	19/9/2022 12:00	K34	K69	21/11/2022 12:00	1	26/9/2022 18:22	7.27	7.27	0	1	1	26/9/2022 18:22		7.27	7.27	0	1.5	1.5	100	1	0	0
B.pinna x 5	BH3	19/9/2022 12:00	X30	F9	21/11/2022 12:00	1	28/9/2022 21:35	9.4	9.4	0	1	1	28/9/2022 21:35		9.4	9.4	0	2	1	50	0.5	0	0
B.pinna x 5	BH4	19/9/2022 12:00	X36	K52	21/11/2022 12:00	1	4/10/2022 19:01	15.29	15.29	0	1	1	4/10/2022 19:01		15.29	15.29	0	2	0.25	25	0.25	0	0
B.pinna x 5	BH5	19/9/2022 12:00	X40	K72	21/11/2022 12:00	1	30/9/2022 8:16	10.84	10.84	0	1	1	30/9/2022 8:16		10.84	10.84	0	2	2	100	1	0	0
B.pinna x 5	BH6	19/9/2022 12:00	X17	K80	21/11/2022 12:00	1	1/10/2022 5:07	11.71	11.71	0	0	1		4/10/2022 0:02	14.5	14.5	0	1.5	0.2	25	0.25	0	0
B.pinna x 5	BH7	19/9/2022 12:00	X6	198	21/11/2022 12:00	1	8/10/2022 6:12	18.76	18.76	0	0	0				63	1	2	0		0	0	0	VISITED BUT OT BROWSED - new SD card removed 21/11/2022. E. punc not browsed but B. pinnata dead
B.pinna x 5	BH8	19/9/2022 12:00	X12	K61	21/11/2022 12:00	1	26/9/2022 5:59	6.75	6.75	0	1	1	26/9/2022 5:59		6.75	6.75	0	3	1.5	50	0.5	0	0
B.pinna x 5	BH9	19/9/2022 12:00	K25	F56	21/11/2022 12:00	0	NA	NA	63	1	0	0	NA	NA	NA	NA	NA	2	NA		NA	0	0	SD CARD MALFUNCTION, E.PUNC REMAINING ON THE 21/11/2022
B.pinna x 5	BH10	19/9/2022 12:00	K30	192	21/11/2022 12:00	1	4/10/2022 13:37	15.07	15.07	0	1	1		4/10/2022 13:37	15.07	15.07	0	1.5	1.5	100	1	0	0
B.pinna x 5	BH11	19/9/2022 12:00	X47	206	21/11/2022 12:00	1	3/11/2022 21:04	45.38	45.38	0	1	1	3/11/2022 21:04	NA	45.37819444	45.37819444	0	2	2	100	1	0	0
B.pinna x 5	BH12	19/9/2022 12:00	X44	K51	21/11/2022 12:00	1	24/9/2022 18:32	5.27	5.27	0	0	0				63	1	2	NA		0	0	0
B.pinna x 5	BH13	19/9/2022 12:00	X22	K70	21/11/2022 12:00	1	11/10/2022 7:33	21.81	21.81	0	0	0	NA	NA	NA	63	1	2	NA		0	0	0	VISITED BUT OT BROWSED
B.pinna x 5	BH14	19/9/2022 12:00	X13	75	21/11/2022 12:00	1	22/9/2022 1:36	2.57	2.57	0	0	1		23/9/2022 1:36	3.566990741	3.566990741	0	2	2	100	1	0	0
B.pinna x 5	BH15	19/9/2022 12:00	X3	78	21/11/2022 12:00	1	19/9/2022 18:57	0.29	0.29	0	0	0	NA	NA	NA	63	1	2	NA		0	0	0	Removed 21/11/2022 due to B. pinnata being dead. Not browsed E. punc
B.pinna x 5	BH16	19/9/2022 12:00	X2	K79	21/11/2022 12:00	0	NA	NA	63	1	0	0	NA	NA	NA	NA	NA	2	NA		NA	0	0
B.pinn x 1	BOR1	21/9/2022 12:00	K32	F6	21/11/2022 12:00	1	27/9/2022 18:33	6.273483796	6.273483796	0	1	1	27/9/2022 18:33		6.273483796	6.273483796	0	2	2	100	1	0	0
B.pinn x 1	BOR2	21/9/2022 12:00	K40	K63	21/11/2022 12:00	1	27/9/2022 4:06	5.67	5.67	0	1	1	27/9/2022 4:06		5.67	5.67	0	2	2	100	1	0	0
B.pinn x 1	BOR3	21/9/2022 12:00	K27	K83	21/11/2022 12:00	1	25/9/2022 9:30	3.896354167	3.896354167	0	1	1		25/9/2022 9:30	3.896354167	3.896354167	0	2	2	100	1	0	0	Habituation period camera error, no videos
B.pinn x 1	BOR4	21/9/2022 12:00	X50	K74	21/11/2022 12:00	1	28/9/2022 3:01	6.626076389	6.626076389	0	1	1	28/9/2022 3:01		6.626076389	6.626076389	0	2	2	100	1	0	0
B.pinn x 1	BOR5	21/9/2022 12:00	X46	F8	21/11/2022 12:00	1	6/11/2022 3:34	45.64875	45.64875	0	1	1	6/11/2022 3:34	NA	45.64875	45.64875	0	2	0.2	25	0.25	0	0
B.pinn x 1	BOR6	21/9/2022 12:00	X9	K82	21/11/2022 12:00	1	26/9/2022 13:54	5.079340278	5.079340278	0	0	1	NA	27/9/2022 20:59	6.374386574	6.374386574	0	1	0.5	50	0.5	0	0
B.pinn x 1	BOR7	21/9/2022 12:00	X1	K68	21/11/2022 12:00	1	24/9/2022 18:17	3.262303241	3.262303241	0	1	1	24/9/2022 18:17		3.262303241	3.262303241	0	2	2	100	1	0	0
B.pinn x 1	BOR8	21/9/2022 12:00	X26	217B	21/11/2022 12:00	1	2/10/2022 17:12	11.21725694	11.21725694	0	0	0	NA	NA	NA	63	1	2	NA		0	0	0
B.pinn x 1	BOR9	21/9/2022 12:00	X25	F71	21/11/2022 12:00	1	8/10/2022 5:11	16.71649306	16.71649306	0	1	1	8/10/2022 5:11		16.71649306	16.71649306	0	1.5	1.5	100	1	0	0
B.pinn x 1	BOR10	21/9/2022 12:00	X29	K73	21/11/2022 12:00	1	30/9/2022 8:50	8.868726852	8.868726852	0	0	1		30/9/2022 22:56	9.455925926	9.455925926	0	2.5	1	50	0.5	0	0
B.pinn x 1	BOR11	21/9/2022 12:00	X35	218B	21/11/2022 12:00	1	27/9/2022 18:09	6.256388889	6.256388889	0	1	1	27/9/2022 18:09		6.256388889		0	2	0.25	25	0.25	0	0
B.pinn x 1	BOR12	21/9/2022 12:00	X27	K81	21/11/2022 12:00	1	2/11/2022 12:00	42	42	0	1	1	2/11/2022 12:00	NA	42	42	0	2	2	100	1	0	0	collected 21/11/2022, browsed. CAM stopped 2/11/2022, conservative approach take browse data on camera stop day
B.pinn x 1	BOR13	21/9/2022 12:00	X18	K55	21/11/2022 12:00	1	28/9/2022 21:00	7.375381944	7.375381944	0	1	1	21/11/2022 12:00		7.375381944	7.375381944	0	1.5	1.5	100	1	0	0	SD card error during habituation period, no videos
B.pinn x 1	BOR14	21/9/2022 12:00	X4	K75	21/11/2022 12:00	0	NA	NA	61	1	0	0	NA	NA	NA	NA	NA	2	NA		NA	0	0	Removed 21/11/2022 due to B. pinnata being dead
B.pinn x 1	BOR15	21/9/2022 12:00	X19	K87	21/11/2022 12:00	0	NA	NA	61	1	0	0	NA	NA	NA	NA	NA	2	NA		NA	0	0
E. punc alone	EP1	22/9/2022 12:00	K31	181	21/11/2022 12:00	1	22/9/2022 19:30	0.31	0.31	0	0	1		23/9/2022 20:20	1.347708333	1.347708333	0	1.5	1.5	100	1	0	0
E. punc alone	EP2	22/9/2022 12:00	X33	F39	21/11/2022 12:00	1	22/9/2022 22:33	0.44	0.44	0	1	1	22/9/2022 22:33		0.44	0.44	0	2	2	100	1	0	0
E. punc alone	EP3	22/9/2022 12:00	X21	186	21/11/2022 12:00	1	28/9/2022 16:33	6.19	6.19	0	1	1	28/9/2022 16:33		6.19	6.19	0	2	0.5	25	0.25	0	0
E. punc alone	EP4	22/9/2022 12:00	X32	203B	21/11/2022 12:00	1	23/9/2022 9:35	0.9	0.9	0	1	1	23/9/2022 9:35		0.9	0.9	0	2	0.5	25	0.25	0	0
E. punc alone	EP5	22/9/2022 12:00	X11	191A	21/11/2022 12:00	1	25/9/2022 9:59	2.92	2.92	0	1	1	25/9/2022 9:59		2.92	2.92	0	2	2	100	1	0	0
E. punc alone	EP6	22/9/2022 12:00	X8	K88	21/11/2022 12:00	1	30/9/2022 15:45	8.16	8.16	0	1	1	30/9/2022 15:45		8.16	8.16	0	1	0.5	50	0.5	0	0
E. punc alone	EP7	22/9/2022 12:00	X41	K62	21/11/2022 12:00	1	16/10/2022 9:37	23.9	23.90069444	0	1	1	16/10/2022 9:37		23.90069444	23.90069444	0	2	2	100	1	0	0
E. punc alone	EP8	22/9/2022 12:00	X48	K66	21/11/2022 12:00	NA		-44826.5				NA									0	1	1	SD CARD ERROR
E. punc alone	EP9	22/9/2022 12:00	X49	158B	21/11/2022 12:00	NA		-44826.5				NA									0	0	1	CAMERA MALFUNTION
E. punc alone	EP10	22/9/2022 12:00	K45	69	21/11/2022 12:00	1	25/9/2022 18:19	3.26	3.26	0	1	1	25/9/2022 18:19		3.26	3.26	0	2	1.75	100	1	0	0
E. punc alone	EP11	22/9/2022 12:00	X45	K85	21/11/2022 12:00	1	26/9/2022 16:35	4.19	4.19	0	1	1	26/9/2022 16:35		4.19	4.19	0	2	2	100	1	0	0
E. punc alone	EP12	22/9/2022 12:00	K36	F75	21/11/2022 12:00	1	1/10/2022 18:41	9.28	9.28	0	1	1	1/10/2022 18:41		9.28	9.28	0	1.5	1.5	100	1	0	0
E. punc alone	EP13	22/9/2022 12:00	X23	K71	21/11/2022 12:00	1	22/9/2022 21:15	0.39	0.39	0	1	1	22/9/2022 21:15		0.39	0.39	0	1.5	0.75	50	0.5	0	0
E. punc alone	EP14	22/9/2022 12:00	X15	F7	21/11/2022 12:00	1	23/9/2022 7:05	0.8	0.8	0	1	1	23/9/2022 7:05		0.8	0.8	0	3	2	50	0.5	0	0
E. punc alone	EP15	22/9/2022 12:00	X16	184	21/11/2022 12:00	1	1/10/2022 18:14	9.26	9.26	0	1	1	1/10/2022 18:14		9.26	9.26	0	2	0.58	25	0.25	0	0
E. punc alone + pots	P1	22/9/2022 12:00	K45	K58	21/11/2022 12:00	NA		-44826.5				NA									0	1	1	Camera issues - stopped recorded 2 days, seedling eaten at collection	4.423518519	5.551264881
E. punc alone + pots	P2	22/9/2022 12:00	X39	F2	21/11/2022 12:00	1	23/9/2022 6:24	0.77	0.77	0	0	1		25/9/2022 5:02	2.709756944	2.709756944	0	2	2	100	1	0	0
E. punc alone + pots	P3	22/9/2022 12:00	X38	K84	21/11/2022 12:00	1	23/9/2022 2:27	0.6	0.6	0	1	1	23/9/2022 2:27		0.6	0.6	0	2	2	100	1	0	0
E. punc alone + pots	P4	23/9/2022 12:00	X31	110A	21/11/2022 12:00	1	24/9/2022 3:22	0.64	0.640844907	0	1	1	24/9/2022 3:22		0.640844907	0.640844907	0	3.5	3.5	100	1	0	0
E. punc alone + pots	P5	23/9/2022 12:00	X37	K57	21/11/2022 12:00	1	24/9/2022 3:12	0.63	0.63	0	1	1	24/9/2022 3:12		0.63	0.63	0	1.5	1.5	100	1	0	0
E. punc alone + pots	P6	23/9/2022 12:00	X24	K64	21/11/2022 12:00	1	25/9/2022 9:11	1.88	1.88	0	0	1		26/9/2022 18:40	3.278090278	3.278090278	0	1.5	0.5	25	0.25	0	0
E. punc alone + pots	P7	23/9/2022 12:00	X28	207	21/11/2022 12:00	1	1/10/2022 1:03	7.54	7.54	0	0	1		4/10/2022 18:39	11.27768519	11.27768519	0	1.5	1.5	100	1	0	0
E. punc alone + pots	P8	22/9/2022 12:00	X7	K65	21/11/2022 12:00	1	23/9/2022 7:23	0.81	0.81	0	1	1	23/9/2022 7:23		0.81	0.81	0	2.5	2.5	100	1	0	0
E. punc alone + pots	P9	22/9/2022 12:00	X5	76	21/11/2022 12:00	1	4/10/2022	11.5	11.5	0	0	1		12/10/2022 17:12	20.21699074	20.21699074	0	2	2	100	1	0	0
E. punc alone + pots	P10	22/9/2022 12:00	X43	185	21/11/2022 12:00	1	22/9/2022 18:53	0.29	0.29	0	1	1	22/9/2022 18:53		0.29	0.29	0	2	1	50	0.5	0	0
E. punc alone + pots	P11	22/9/2022 12:00	X42	199B	21/11/2022 12:00	1	23/9/2022 16:12	1.18	1.18	0	1	1	21/11/2022 12:00		1.18	1.18	0	2	1.5	75	0.75	0	0
E. punc alone + pots	P12	23/9/2022 12:00	X34	F4	21/11/2022 12:00	1	24/9/2022 6:36	0.78	0.78	0	1	1	24/9/2022 6:36		0.78	0.78	0	1.5	0.75	50	0.5	0	0
E. punc alone + pots	P13	23/9/2022 12:00	X20	205	21/11/2022 12:00	1	24/9/2022 18:59	1.29	1.29	0	1	1	24/9/2022 18:59		1.29	1.29	0	2	2	100	1	0	0
E. punc alone + pots	P14	23/9/2022 12:00	X10	F79	21/11/2022 12:00	1	24/10/2022	30.71087963	30.71087963	0	1	NA	24/10/2022	NA	30.71087963	30.71087963	0	2.5	2.5		0	0	0
E. punc alone + pots	P15	23/9/2022 12:00	X14	F26	21/11/2022 12:00	1	26/9/2022 19:26	3.31	3.31	0	1	1	26/9/2022 19:26	NA	3.31	3.31	0	2	1	50	0.5	0	0
